# Supplementary material for: 7-Methoxy-4-methylcoumarin: Standard Molar Enthalpy of Formation Prediction in the Gas Phase Using Machine Learning and Its Comparison to the Experimental Data
Source: ACS Omega. 2023 Dec 14;8(51):49037–45. doi: 10.1021/acsomega.3c06756 (PMC10753555; doi:10.1021/acsomega.3c06756)
Supplement: Supplementary file 1 — ao3c06756_si_001.zip [file ao3c06756_si_001.zip › achemso-demo.tex]

%%%%%%%%%%%%%%%%%%%%%%%%%%%%%%%%%%%%%%%%%%%%%%%%%%%%%%%%%%%%%%%%%%%%%
%% This is a (brief) model paper using the achemso class
%% The document class accepts keyval options, which should include
%% the target journal and optionally the manuscript type.
%%%%%%%%%%%%%%%%%%%%%%%%%%%%%%%%%%%%%%%%%%%%%%%%%%%%%%%%%%%%%%%%%%%%%
\documentclass[article]{achemso}

%%%%%%%%%%%%%%%%%%%%%%%%%%%%%%%%%%%%%%%%%%%%%%%%%%%%%%%%%%%%%%%%%%%%%
%% Place any additional packages needed here.  Only include packages
%% which are essential, to avoid problems later.
%%%%%%%%%%%%%%%%%%%%%%%%%%%%%%%%%%%%%%%%%%%%%%%%%%%%%%%%%%%%%%%%%%%%%
\usepackage{chemformula} % Formula subscripts using \ch{}
\usepackage[T1]{fontenc} % Use modern font encodings
\usepackage{tabularx}
\usepackage{booktabs}
\usepackage{multirow}
\usepackage{longtable}
\usepackage{graphicx} % Required for inserting images
%%%%%%%%%%%%%%%%%%%%%%%%%%%%%%%%%%%%%%%%%%%%%%%%%%%%%%%%%%%%%%%%%%%%%
%% If issues arise when submitting your manuscript, you may want to
%% un-comment the next line.  This provides information on the
%% version of every file you have used.
%%%%%%%%%%%%%%%%%%%%%%%%%%%%%%%%%%%%%%%%%%%%%%%%%%%%%%%%%%%%%%%%%%%%%
%%\listfiles

%%%%%%%%%%%%%%%%%%%%%%%%%%%%%%%%%%%%%%%%%%%%%%%%%%%%%%%%%%%%%%%%%%%%%
%% Place any additional macros here.  Please use \newcommand* where
%% possible, and avoid layout-changing macros (which are not used
%% when typesetting).
%%%%%%%%%%%%%%%%%%%%%%%%%%%%%%%%%%%%%%%%%%%%%%%%%%%%%%%%%%%%%%%%%%%%%
\newcommand*\mycommand[1]{\texttt{\emph{#1}}}

%%%%%%%%%%%%%%%%%%%%%%%%%%%%%%%%%%%%%%%%%%%%%%%%%%%%%%%%%%%%%%%%%%%%%
%% Meta-data block
%% ---------------
%% Each author should be given as a separate \author command.
%%
%% Corresponding authors should have an e-mail given after the author
%% name as an \email command. Phone and fax numbers can be given
%% using \phone and \fax, respectively; this information is optional.
%%
%% The affiliation of authors is given after the authors; each
%% \affiliation command applies to all preceding authors not already
%% assigned an affiliation.
%%
%% The affiliation takes an option argument for the short name.  This
%% will typically be something like "University of Somewhere".
%%
%% The \altaffiliation macro should be used for new address, etc.
%% On the other hand, \alsoaffiliation is used on a per author basis
%% when authors are associated with multiple institutions.
%%%%%%%%%%%%%%%%%%%%%%%%%%%%%%%%%%%%%%%%%%%%%%%%%%%%%%%%%%%%%%%%%%%%%
\author{Fausto Díaz-Sánchez}
\affiliation {Facultad de Ingeniería Química de la Benemérita Universidad Autónoma de Puebla, 18 Sur y Av. San Claudio, C.P. 72570, Puebla Pue, Mexico}
\author{Miguel Angel García-Castro}
\affiliation {Facultad de Ingeniería Química de la Benemérita Universidad Autónoma de Puebla, 18 Sur y Av. San Claudio, C.P. 72570, Puebla Pue, Mexico}
\email{miguel.garciacastro@correo.buap.mx}
\author{María Patricia Amador-Ramírez}
\affiliation {Facultad de Ciencias Químicas de la Benemérita Universidad Autónoma de Puebla, 14 Sur y Av. San Claudio, C.P. 72570, Puebla Pue, Mexico}
\author{Diego Espinosa-Morales}
\affiliation {Facultad de Ingeniería Química de la Benemérita Universidad Autónoma de Puebla, 18 Sur y Av. San Claudio, C.P. 72570, Puebla Pue, Mexico}
\author{Jenaro Leocadio Varela-Caselis}
\affiliation {Dirección de Innovación y Transferencia de Conocimiento de la Benemérita Universidad Autónoma de Puebla, Prolongación de la 24 Sur y Av. San Claudio Ciudad Universitaria,  C.P. 72570, Puebla, Pue, México.}

%%%%%%%%%%%%%%%%%%%%%%%%%%%%%%%%%%%%%%%%%%%%%%%%%%%%%%%%%%%%%%%%%%%%%
%% The document title should be given as usual. Some journals require
%% a running title from the author: this should be supplied as an
%% optional argument to \title.
%%%%%%%%%%%%%%%%%%%%%%%%%%%%%%%%%%%%%%%%%%%%%%%%%%%%%%%%%%%%%%%%%%%%%
\title[An \textsf{achemso} demo]
  {7-Methoxy-4-methylcoumarin: Standard molar enthalpy of formation prediction in the gas phase using machine learning and its comparison to the experimental data }

%%%%%%%%%%%%%%%%%%%%%%%%%%%%%%%%%%%%%%%%%%%%%%%%%%%%%%%%%%%%%%%%%%%%%
%% Some journals require a list of abbreviations or keywords to be
%% supplied. These should be set up here, and will be printed after
%% the title and author information, if needed.
%%%%%%%%%%%%%%%%%%%%%%%%%%%%%%%%%%%%%%%%%%%%%%%%%%%%%%%%%%%%%%%%%%%%%

%%%%%%%%%%%%%%%%%%%%%%%%%%%%%%%%%%%%%%%%%%%%%%%%%%%%%%%%%%%%%%%%%%%%%
%% The manuscript does not need to include \maketitle, which is
%% executed automatically.
%%%%%%%%%%%%%%%%%%%%%%%%%%%%%%%%%%%%%%%%%%%%%%%%%%%%%%%%%%%%%%%%%%%%%
\begin{document}

\section{Index}

Table S1: Thermogravimetric data of Pyrene to determine vaporization enthalpy

Table S2: Thermogravimetric data of Phenanthrene to determine vaporization enthalpy

Table S3: Comparison of vaporization enthalpies for standard compounds

Table S4: Results of $C_{p,m}$ for 7M4MC in J$\cdot$mol$^{-1}$$\cdot$K$^{-1}$

Table S5: Combustion experiments for 7M4MC, at 298.15 K and p$^\circ$ = 0.1 MPa

Table S6: Evaluation metrics for the MLR alogrithm

Tabla S7: Calculation of formation enthalpy in kJ mol $^{-1}$.

Figure S1: Graphic from experiment of vaporization by TGA Series I

Figure S2: Graphic from experiment of vaporization by TGA Series II

Figure S3: Graphic from experiment of vaporization by TGA Series III

Figure S4: Graphic from experiment of vaporization by TGA Series IV

Figure S5: Comparison of experimental and predicted value of $\Delta_f$\textit{H}$^{\circ}_m$(g, 298.15K) for the Aromatics compounds using MLR

Figure S6: Comparison of experimental and predicted value of -$\Delta_f$\textit{H}$^{\circ}_m$(g, 298.15K) for the Ethers compounds using MLR

\begin{center}
    \begin{longtable}[H]{cccccc}
        \multicolumn{6}{l}{Table S1: Thermogravimetric data of Pyrene to determine vaporization enthalpy}\\
        \hline
        \multicolumn{1}{c}{\textit{T}} & \multicolumn{1}{c}{\textit{m}} &\multicolumn{1}{c}{\textit{dm/dt}$\cdot$ 10$^9$} & \multicolumn{1}{c}{$\nu$ $\cdot$ 10$^3$}& \multicolumn{1}{c}{1/\textit{T}$\cdot$ 10$^3$} & \multicolumn{1}{c}{ln $\nu$}\\ 
        \hline 
        \multicolumn{1}{c}{\multirow{2}{*}{K}} & \multicolumn{1}{c}{\multirow{2}{*}{mg}} &\multicolumn{1}{c}{\multirow{2}{*}{kg$\cdot$ s$^{-1}$}} & \multicolumn{1}{c}{(kg$\cdot$ K$\cdot$ mol)$^{1/2}$} & \multicolumn{1}{c}{\multirow{2}{*}{K$^{-1}$}} & \multicolumn{1}{c}{}\\ 
        \multicolumn{1}{c}{}& \multicolumn{1}{c}{}& \multicolumn{1}{c}{}& \multicolumn{1}{c}{$\cdot$ s$^{-1}$$\cdot$ m$^{-2}$}& \multicolumn{1}{c}{}&\multicolumn{1}{c}{}\\
        \endfirsthead
        \multicolumn{6}{c}%
        {{\bfseries Table S1 -- continued from previous page}} \\
        \hline 
        \multicolumn{1}{c}{\textit{T}} & \multicolumn{1}{c}{\textit{m}} &\multicolumn{1}{c}{\textit{dm/dt}$\cdot$ 10$^9$} & \multicolumn{1}{c}{$\nu$ $\cdot$ 10$^3$}& \multicolumn{1}{c}{1/\textit{T}$\cdot$ 10$^3$} & \multicolumn{1}{c}{ln $\nu$}\\ 
        \hline 
        \multicolumn{1}{c}{\multirow{2}{*}{K}} & \multicolumn{1}{c}{\multirow{2}{*}{mg}} &\multicolumn{1}{c}{\multirow{2}{*}{kg$\cdot$ s$^{-1}$}} & \multicolumn{1}{c}{(kg$\cdot$ K$\cdot$ mol)$^{1/2}$} & \multicolumn{1}{c}{\multirow{2}{*}{K$^{-1}$}} & \multicolumn{1}{c}{}\\  
        \multicolumn{1}{c}{}& \multicolumn{1}{c}{}& \multicolumn{1}{c}{}& \multicolumn{1}{c}{$\cdot$ s$^{-1}$$\cdot$ m$^{-2}$}& \multicolumn{1}{c}{}&\multicolumn{1}{c}{}\\
        \hline 
        \endhead

        \hline 
        \multicolumn{6}{r}{{Continued on next page}} \\
        \endfoot

        \hline
\endlastfoot
\hline
\multicolumn{6}{c}{Series 1}\\
\midrule
430.15&	10.0522&	0.522&	1.112&	2.325&	-6.802\\
435.15&	10.0360&	0.659&	1.413&	2.298&	-6.562\\
440.15&	10.0134&	0.827&	1.783&	2.272&	-6.329\\
445.15&	9.9871&	1.056&	2.289&	2.246&	-6.080\\
450.15&	9.9502&	1.331&	2.901&	2.221&	-5.843\\
\multicolumn{6}{c}{ln$\nu$ = 14.65 - 9228.92/$T$, {r$^{2}$ = 0.9997}, $\sigma$$_{m}$ = 92.85, $\sigma$$_{y}$ = 0.21}\\
\multicolumn{6}{c}{$\Delta^g_l\textit{H}^o_m$(440.15K) = (76.7 ± 0.8)\textsuperscript{a} kJ$\cdot$ mol$^{-1}$}\\
\midrule
\multicolumn{6}{c}{Series 2}\\
\midrule
430.15&	8.9326&	0.544&	1.158&	2.325&	-6.761\\
435.15&	8.9161&	0.711&	1.524&	2.298&	-6.486\\
440.15&	8.8925&	0.888&	1.915&	2.272&	-6.258\\
445.15&	8.8626&	1.124&	2.436&	2.246&	-6.017\\
450.15&	8.8259&	1.416&	3.086&	2.221&	-5.781\\
\multicolumn{6}{c}{ln$\nu$ = 14.97 - 9343.73/$T$, {r$^{2}$ = 0.9995}, $\sigma$$_{m}$ = 117.74, $\sigma$$_{y}$ = 0.27}\\
\multicolumn{6}{c}{$\Delta^g_l\textit{H}^o_m$(440.15K) = (77.7 ± 1.0)\textsuperscript{a}  kJ$\cdot$ mol$^{-1}$}\\
\midrule
\multicolumn{6}{c}{Series 3}\\
\midrule
430.15&	9.4629&	0.556&	1.185&	2.325&	-6.738\\
435.15&	9.4433&	0.556&	1.185&	2.325&	-6.738\\
440.15&	9.4213&	0.908&	1.956&	2.272&	-6.237\\
445.15&	9.3904&	1.147&	2.486&	2.246&	-5.997\\
450.15&	9.3531&	1.439&	3.136&	2.221&	-5.765\\
\multicolumn{6}{c}{ln$\nu$ = 14.95 - 9324.11/$T$, {r$^{2}$ = 0.9999}, $\sigma$$_{m}$ = 58.97, $\sigma$$_{y}$ = 0.13}\\
\multicolumn{6}{c}{$\Delta^g_l\textit{H}^o_m$(440.15K) = (77.5 ± 0.5)\textsuperscript{a}  kJ$\cdot$ mol$^{-1}$}\\
\multicolumn{6}{c}{Weighted average value <$\Delta^g_l\textit{H}^o_m$(440.15K) = (77.3 ± 0.7)>\textsuperscript{b}  kJ$\cdot$ mol$^{-1}$}\\
\multicolumn{6}{c}{<$\Delta^g_l\textit{H}^o_m$(298.15K) = (86.4 ± 1.4)>\textsuperscript{c}  kJ$\cdot$ mol$^{-1}$}\\
\bottomrule
\end{longtable}

\noindent{\footnotesize{\textsuperscript{a} The uncertainty for each enthalpy of vaporization value was calculated with standard deviation of the slope, which is a standard uncertainty.}} 
\noindent{\footnotesize{\textsuperscript{b} The weighted average value $\mu$ and its standard deviation $\sigma$, were calculated as $\mu$ = $\sum(x_i/\sigma^2_i)/ \sum(1/\sigma^2_i)$ and $\sigma^2= $N$\1/\sum(1/\sigma^2_i)]$, where x$_i$ is each of the N vaporization enthalpy data and its respective standard deviation $\sigma_i$. 
The experiments of vaporization were realized under average atmospheric pressure (78.8 kPa), u($P$)= 1 kPa. The uncertainty corresponds to combined uncertainty.}}
\noindent{\footnotesize{\textsuperscript{c} The standard molar enthalpy of vaporization was obtained by equation 7.

\end{center}

\begin{center}
    \begin{longtable}[H]{cccccc}
        \multicolumn{6}{l}{Table S2: Thermogravimetric data of Phenanthrene to determine vaporization enthalpy}\\
        \hline
        \multicolumn{1}{c}{\textit{T}} & \multicolumn{1}{c}{\textit{m}} &\multicolumn{1}{c}{\textit{dm/dt}$\cdot$ 10$^9$} & \multicolumn{1}{c}{$\nu$ $\cdot$ 10$^3$}& \multicolumn{1}{c}{1/\textit{T}$\cdot$ 10$^3$} & \multicolumn{1}{c}{ln $\nu$}\\ 
        \hline 
        \multicolumn{1}{c}{\multirow{2}{*}{K}} & \multicolumn{1}{c}{\multirow{2}{*}{mg}} &\multicolumn{1}{c}{\multirow{2}{*}{kg$\cdot$ s$^{-1}$}} & \multicolumn{1}{c}{(kg$\cdot$ K$\cdot$ mol)$^{1/2}$} & \multicolumn{1}{c}{\multirow{2}{*}{K$^{-1}$}} & \multicolumn{1}{c}{}\\ 
        \multicolumn{1}{c}{}& \multicolumn{1}{c}{}& \multicolumn{1}{c}{}& \multicolumn{1}{c}{$\cdot$ s$^{-1}$$\cdot$ m$^{-2}$}& \multicolumn{1}{c}{}&\multicolumn{1}{c}{}\\
        \endfirsthead
        \multicolumn{6}{c}%
        {{\bfseries Table S2 -- continued from previous page}} \\
        \hline 
        \multicolumn{1}{c}{\textit{T}} & \multicolumn{1}{c}{\textit{m}} &\multicolumn{1}{c}{\textit{dm/dt}$\cdot$ 10$^9$} & \multicolumn{1}{c}{$\nu$ $\cdot$ 10$^3$}& \multicolumn{1}{c}{1/\textit{T}$\cdot$ 10$^3$} & \multicolumn{1}{c}{ln $\nu$}\\ 
        \hline 
        \multicolumn{1}{c}{\multirow{2}{*}{K}} & \multicolumn{1}{c}{\multirow{2}{*}{mg}} &\multicolumn{1}{c}{\multirow{2}{*}{kg$\cdot$ s$^{-1}$}} & \multicolumn{1}{c}{(kg$\cdot$ K$\cdot$ mol)$^{1/2}$} & \multicolumn{1}{c}{\multirow{2}{*}{K$^{-1}$}} & \multicolumn{1}{c}{}\\  
        \multicolumn{1}{c}{}& \multicolumn{1}{c}{}& \multicolumn{1}{c}{}& \multicolumn{1}{c}{$\cdot$ s$^{-1}$$\cdot$ m$^{-2}$}& \multicolumn{1}{c}{}&\multicolumn{1}{c}{}\\
        \hline 
        \endhead

        \hline 
        \multicolumn{6}{r}{{Continued on next page}} \\
        \endfoot

        \hline
\endlastfoot
\hline
\multicolumn{6}{c}{Series 1}\\
\midrule
378.15&	11.0130&	0.252&	0.536&	2.644&	-7.531\\
383.15&	11.0052&	0.271&	0.581&	2.610&	-7.451\\
388.15&	10.9959&	0.404&	0.871&	2.576&	-7.045\\
393.15&	10.9836&	0.546&	1.184&	2.544&	-6.739\\
398.15&	10.9642&	0.699&	1.527&	2.512&	-6.484\\
403.15&	10.9414&	0.896&	1.968&	2.480&	-6.231\\
408.15&	10.9099&	1.169&	2.584&	2.450&	-5.958\\
413.15&	10.8697&	1.506&	3.350&	2.420&	-5.699\\
418.15&	10.8188&	1.886&	4.220&	2.391&	-5.468\\
423.15&	10.7531&	2.396&	5.394&	2.363&	-5.958\\
\multicolumn{6}{c}{ln$\nu$ = 14.93 - 8528.18/$T$, {r$^{2}$ = 0.9960}, $\sigma$$_{m}$ = 191.96, $\sigma$$_{y}$ = 0.48}\\
\multicolumn{6}{c}{$\Delta^g_l\textit{H}^o_m$(400.65K) = (70.9 ± 1.6)\textsuperscript{a}  kJ$\cdot$ mol$^{-1}$}\\
\midrule
\multicolumn{6}{c}{Series 2}\\
\midrule
378.15&	11.2410&	0.212&	0.452&	2.644&	-7.702\\
383.15&	11.2334&	0.307&	0.657&	2.610&	-7.329\\
388.15&	11.2257&	0.370&	0.799&	2.576&	-7.133\\
393.15&	11.2124&	0.476&	1.032&	2.544&	-6.876\\
398.15&	11.1977&	0.637&	1.390&	2.512&	-6.578\\
403.15&	11.1745&	0.832&	1.827&	2.480&	-6.305\\
408.15&	11.1455&	1.073&	2.372&	2.450&	-6.044\\
413.15&	11.1086&	1.381&	3.072&	2.420&	-5.785\\
418.15&	11.0645&	1.753&	3.923&	2.391&	-5.541\\
423.15&	11.0050&	2.221&	5.000&	2.363&	-5.298\\
\multicolumn{6}{c}{ln$\nu$ = 14.70 - 8465.15/$T$, {r$^{2}$ = 0.9988}, $\sigma$$_{m}$ = 105.26, $\sigma$$_{y}$ = 0.26}\\
\multicolumn{6}{c}{$\Delta^g_l\textit{H}^o_m$(400.65K) = (70.4 ± 0.9)\textsuperscript{a}  kJ$\cdot$ mol$^{-1}$}\\
\midrule
\multicolumn{6}{c}{Series 3}\\
\midrule
378.15&	11.2512&	0.230&	0.490&	2.644&	-7.621\\
383.15&	11.2438&	0.286&	0.613&	2.610&	-7.397\\
388.15&	11.2322&	0.390&	0.841&	2.576&	-7.081\\
393.15&	11.2205&	0.519&	1.125&	2.544&	-6.790\\
398.15&	11.2022&	0.669&	1.460&	2.512&	-6.529\\
403.15&	11.1802&	0.881&	1.935&	2.480&	-6.248\\
408.15&	11.1496&	1.147&	2.536&	2.450&	-5.977\\
413.15&	11.1103&	1.460&	3.248&	2.420&	-5.730\\
418.15&	11.0600&	1.874&	4.194&	2.391&	-5.474\\
423.15&	10.9963&	2.363&	5.319&	2.363&	-5.236\\
\multicolumn{6}{c}{ln$\nu$ = 15.11 - 8609.89/$T$, {r$^{2}$ = 0.9995}, $\sigma$$_{m}$ = 64.64, $\sigma$$_{y}$ = 0.16}\\
\multicolumn{6}{c}{$\Delta^g_l\textit{H}^o_m$(400.65K) = (71.6 ± 0.5)\textsuperscript{a}  kJ$\cdot$ mol$^{-1}$}\\
\multicolumn{6}{c}{Weighted average value <$\Delta^g_l\textit{H}^o_m$(400.65K) = (71.3 ± 0.7)>\textsuperscript{b}  kJ$\cdot$ mol$^{-1}$}\\
\multicolumn{6}{c}{<$\Delta^g_l\textit{H}^o_m$(298.15K) = (77.9 ± 1.4)>\textsuperscript{c}  kJ$\cdot$ mol$^{-1}$}\\
\bottomrule
\end{longtable}

\noindent{\footnotesize{\textsuperscript{a} The uncertainty for each enthalpy of vaporization value was calculated with standard deviation of the slope, which is a standard uncertainty.}}
\noindent{\footnotesize{\textsuperscript{b} The weighted average value $\mu$ and its standard deviation $\sigma$, were calculated as $\mu$ = $\sum(x_i/\sigma^2_i)/ \sum(1/\sigma^2_i)$ and $\sigma^2= $N$\1/\sum(1/\sigma^2_i)]$, where x$_i$ is each of the N vaporization enthalpy data and its respective standard deviation $\sigma_i$. 
The experiments of vaporization were realized under average atmospheric pressure (78.8 kPa), u($P$)= 1 kPa. The uncertainty corresponds to combined uncertainty.}}
\noindent{\footnotesize{\textsuperscript{c} The standard molar enthalpy of vaporization was obtained by equation 7.
\end{center}

\begin{center}
    \begin{longtable}[H]{cccccc}
        \multicolumn{6}{l}{Table S3: Comparison of vaporization enthalpies for standard compounds}\\
        \hline
        \multicolumn{1}{c}{\textit{$\Delta^{\beta}_{\alpha}\textit{H}_m$($T_m$/K)}} & \multicolumn{1}{c}{\textit{Interval of $T$}} &\multicolumn{1}{c}{\textit{$T_m$}} & \multicolumn{1}{c}{$\Delta^{\beta}_{\alpha}\textit{H}^o_m$(298.15K)}& \multicolumn{1}{c}{Method\textsuperscript{b}} & \multicolumn{1}{c}{Reference\textsuperscript{c}}\\ 
        \hline 
        \multicolumn{1}{c}{{kJ$\cdot$ mol$^{-1}$}} & \multicolumn{1}{c}{{K}} &\multicolumn{1}{c}{{K}} & \multicolumn{1}{c}{kJ$\cdot$ mol$^{-1}$}\\
        \endfirsthead
        \hline 
        \endhead

        \hline
\multicolumn{6}{c}{$vaporization enthalpy of pyrene$}\\
79.7 ± 0.8&	425-445&	435&	88.5 ± 1.6&	TGA&	1\\
NA&	NA&	NA&	87.5 ± 2.6&	GC&	2\\
75.6 ± 1.2&	413-453&	433&	87.4 ± 4.2&	PG&	3\\
76.5 ± 0.5&	398-423&	411&	86.3 ± 3.4&	IPG&	4\\
NA&	NA&	NA&	86.6&	GC&	5\\
73.7 ± 0.5&	430.15-450.15&	440.15&	86.4 ± 1.4\textsuperscript{a}&	TGA&	This work\\
\multicolumn{6}{c}{$vaporization enthalpy of Phenanthrene$}\\
71.2 ± 1.0&	376-396&	386&	76.8 ± 2.0&	TGA&	1\\
68.9 ± 1.6&	388&	388&	76.4 ± 2.2&	DSC&	6\\
71.1&	372.4&	372.4&	77.9&	PG&	7\\
71.2&	372.4&	372.4&	77.4&	&	8\\
68.9 ± 0.4&	373-423&	398&	77.3 ± 1.6&	IPG&	9\\
71.3 ± 0.7&	378.15-423.15&	400.65&	77.9 ± 1.4\textsuperscript{a}&	TGA&	This work\\
\midrule
\end{longtable}

\noindent{\footnotesize{\textsuperscript{a} The uncertainty corresponds to twice the standard combined.}}

\noindent{\footnotesize{\textsuperscript{b} Method: Thermogravimetry (TGA); Gas Chromatography (GC); Pressure Gauge (PG); Inclined pistón gauge (IPG); Differential Scanning Calorimetry (DSC).}}

\noindent{\footnotesize{\textsuperscript{c} Data provided in the references:

1.	Ramos, F.; Ledo, J.M.; Flores, H.; Camarillo, E.A.; Carvente, J.; Amador, M.P. Evaluation of sublimation enthalpy by thermogravimetry: Analysis of the diffusion effects in the case of methyl and phenyl substituted hydantoins. $Thermochim. Acta$, 2017, $655$, 181-193. https://doi.org/10.1016/j.tca.2017.06.024

2.	 Haftka, J.J.H.; Parsons, J.R.; Govers, H.A.J. Supercooled liquid vapour pressures and related thermodynamic properties of polycyclic aromatic hydrocarbons determined by gas chromatography. $J. Chromatogr. A$, 2006, $1135$, 91-100. https://doi.org/10.1016/j.chroma.2006.09.050

3.	Nass, K.; Lenoir, D.; Kettrup, A. Calculation of the thermodynamic properties of polycyclic aromatic hydrocarbons by an incremental procedure, $Angew. Chem. Int. Ed. Engl$. 1995, $34$, 1735–1736. https://doi.org/10.1002/anie.199517351

4. Sasse, K. ; Jose, J.; Merlin, J.C. A static apparatus for measurement of low vapor pressures. Experimental results on high molecular-weight hydrocarbons. $Fluid Phase Equilib.$ 1988, $42$, 287-304. https://doi.org/10.1016/0378-3812(88)80065-7

5.	Yamasaki, H.; Kuwata, K.; Kuge, Y. Determination of vapor-pressure of polycyclic aromatic-hydrocarbons in the supercooled liquid-phase and their adsorption on airborne particulate matter. $Nippon Kagaku Kaishi$. 1984, 1324-1329.

6. Rojas, A.; Orozco, E. Measurement of the
enthalpies of vaporization and sublimation of solids aromatic hydrocarbons by differential scanning
calorimetry. $Thermochim.Acta$, 2003, 405, 93-107. doi:10.1016/S0040-6031(03)00139-4
10

7. Ruzicka, K.; Mokbel, I.; Majer, V.; Ruzicka, V.; Jose, J.; Zabransky, M. Description of vapour–liquid and vapour–solid equilibria for a group of polycondensed compounds of petroleum interest. $Fluid Phase Equilib$. 1998, 148, 107-137.

8. Kudchadker, S.A.; Kudchadker, A.P.; Zwolinski, B.J. Chemical thermodynamic properties of anthracene and phenanthrene.
$J. Chem. Thermodyn$. 1979, 11, 1051-1059.

9. Finke, H.L.; Messerly, J.F.; Lee, S.H.; Osborn, A.G.; Douslin, D.R. Comprehensive thermodynamic studies of seven aromatic hydrocarbons. $J. Chem. Thermodyn$. 1977, 9, 937-956.

\end{center}


\begin{center}
    \begin{table}[H]
        \centering
        \begin{tabular}{cccccc}
        \multicolumn{6}{l}{Table S4: Results of $C_{p,m}$ for 7M4MC in J$\cdot$mol$^{-1}$$\cdot$K$^{-1}$}\\
             \hline
             T/K&7M4MC&T/K&7M4MC&T/K&7M4MC\\
             273.15&256.73&305.15&275.68&337.15&293.16\\
             274.15&257.39&306.15&276.23&338.15&293.73\\
             275.15&258.05&307.15&276.77&339.15&294.31\\
             276.15&258.70&308.15&277.32&340.15&294.89\\
             277.15&259.34&309.15&277.86&341.15&295.47\\
             278.15&259.98&310.15&278.40&342.15&296.05\\
             279.15&260.61&311.15&278.94&343.15&296.64\\
             280.15&261.24&312.15&279.48&344.15&297.24\\
             281.15&261.86&313.15&280.01&345.15&297.83\\
             282.15&262.48&314.15&280.55&346.15&298.43\\
             283.15&263.09&313.15&281.09&347.15&299.04\\
             284.15&263.70&316.15&281.63&348.15&299.65\\
             285.15&264.30&317.15&287.17&349.15&300.26\\
             286.15&264.90&318.15&282.70&350.15&300.88\\
             287.15&265.50&319.15&283.24&351.15&301.51\\
             288.15&266.09&320.15&283.78&352.15&302.14\\
             289.15&266.68&321.15&284.32&353.15&302.77\\
             290.15&267.26&322.15&284.86&354.15&303.41\\
             291.15&267.84&323.15&285.40&355.15&304.05\\
             292.15&268.42&324.15&285.95&356.15&304.70\\
             293.15&269.00&325.15&286.49&357.15&305.36\\
             294.15&269.57&326.15&287.04&358.15&306.02\\
             295.15&270.13&327.15&287.58&359.15&306.69\\
             296.15&270.70&328.15&288.13&360.15&307.36\\
             297.15&271.26&329.15&288.68&381.15&308.04\\
            \textbf{298.15}&\textbf{271.82}&330.15&289.23&362.15&308.73\\
            299.15&272.38&331.15&289.79&363.15&309.42\\
            300.15&272.94&332.15&290.34&364.15&310.12\\
            301.15&273.49&333.15&290.90&365.15&310.82\\
            302.15&274.04&334.15&291.46&366.15&311.54\\
            303.15&274.59&335.15&292.03&367.15&312.26\\
            304.15&275.14&336.15&292.59&368.15&312.98\\
            \hline
        \end{tabular}
    \end{table}
\end{center}

\begin{center}
    \begin{table}[H]
        \centering
        \begin{tabular}{ccccccc}
        \multicolumn{7}{l}{Table S5: Combustion experiments for 7M4MC, at 298.15 K and p$^\circ$ = 0.1 MPa.}\\
        \hline
            &Exp. 1 & Exp. 2 & Exp. 3  & Exp. 4 & Exp.5 & EXp. 6 \\
             $m$  (7M4MC)/g& 0.0408401	& 0.0406313	& 0.0407902 & 0.0406121&	0.0401606	&0.0408942\\
              $m$ (cotton)/g & 0.0005911&	0.0005505&	0.0005511&0.0006331&	0.0007325&	0.0007116\\
              $m$ (platinum)/g& 0.2311213 & 0.2310206 & 0.2311622&0.2326542	&0.2322944&	0.2317509\\
              $\Delta$ $T_c$/K & 0.891702 & 0.888889 & 0.891916&0.2326542	&0.2322944&	0.2317509\\
              $\epsilon$ (calor)(-$\Delta$ $T_c$)/kJ & -1.14245& -1.13884 & -1.14272& -1.14121	&-1.12956	&-1.14700\\
              $\epsilon$ (cont)(-$\Delta$ $T_c$)/kJ& -0.00111&	-0.00113	&-0.0011 &-0.00110	&-0.00111&	-0.00112\\
              $\Delta U_{ign}$/kJ & 0.00418&	0.00418&	0.00418&0.00418&	0.00418&	0.00418\\
              $\Delta U_{IBP}$/kJ & -1.13938&	-1.13579&	-1.13965&-1.13813	&-1.12649&	-1.14394\\
              ($\Delta U_{corr}$)/kJ & 0.00081 &0.00080 & 0.00081&0.00081	&0.00081&	0.00081\\
              ($-m\Delta_c u^0$)(cotton)/kJ & 0.01002 & 0.00933 & 0.00934&0.01073&	0.01241	&0.0121\\
              ($-m\Delta_c u^0$)(7M4MC)/kJ & -1.12855	&-1.12566&    	-1.1295&-1.12659&	-1.11327	&-1.1311\\
              $\Delta_c u^0$(7M4MC)/kJ g$^{-1}$ & -27.6334 &	-27.7043&	-27.6905&-27.7403	&-27.7205&	-27.6584\\
              \multicolumn{7}{c}{\textbf{$<$Average value <-27.6912±0.0162$>$/kJ g$^{-1}$}}\\
               \hline
        \end{tabular}
    \end{table}
\end{center}

\begin{center}
    \begin{table}[H]
        \centering
        \begin{tabular}{ccccccccc}
        \multicolumn{9}{l}{Table S6: Evaluation metrics for the MLR alogrithm.}\\
        \hline
        \multicolumn{9}{c}{\textit{Ethers compounds}}\\
        \hline
        & Train & Test & &Train & Test& &Train & Test\\
        R$^2$& 0.9954 & 0.9876& MAE& 7.0283& 15.1015& RMSE&13.9181& 18.8506\\
        \hline
        \multicolumn{9}{c}{\textit{Aromatic compounds}}\\
        \hline
        & Train & Test & &Train & Test& &Train & Test\\
        R$^2$& 0.9901 & 0.9876& MAE& 3.9649&5.306& RMSE&8.1392& 8.7698\\
        \hline
        \end{tabular}
    \end{table}
\end{center}

\begin{center}
    \begin{table}[H]
        \centering
        \begin{tabular}{ccc}
             \multicolumn{3}{l}{Tabla S7: Calculation of formation enthalpy in kJ mol $^{-1}$.}\\
             \hline
             \multicolumn{3}{c}{Coumarin}\\
             \hline
             \multicolumn{3}{c}{(1*CO-(O)(C$_B$))+(1*C$_B$-(O)(C$_B$)$_2$)+(5*C$_B$-(H)(C$_B$)$_2$)+(1*O-(C$_B$)(CO))+(1*C$_B$-(C$_B$)$_3$)}\\
             \multicolumn{3}{c}{+(Group coumarin)+H$_{f0}$}\\
             \multicolumn{3}{l}{$\Delta_fH_m^o(g, 298.15K)$} -176.79\\
             \hline
             \multicolumn{3}{c}{8-methoxycoumarin}\\
             \hline
             (1*CO-(O)(C$_B$))+(1*O-(C)(C$_B$))+(2*C$_B$-(O)(C$_B$)$_2$)+(1*C-(H)$_3$(O))+(4*C$_B$-(H)(C$_B$)$_2$)\\
             (1*O(C$_B$)(CO))+(1*C$_B$-(H)(CO)(C$_B$))+(1*C$_B$-(C$_B$)$_3$)+(Group coumarin)+(8*Radical 1)+H$_{f0}$\\
             \multicolumn{3}{l}{$\Delta_fH_m^o(g, 298.15K)$} -315.59\\
             \hline
             \multicolumn{3}{c}{6-methoxycoumarin}\\
             \hline
             \multicolumn{3}{c}{(1*CO-(O)(C$_B$))+(1*O-(C)(C$_B$))+(2*C$_B$-(O)(C$_B$)$_2$)+(1*C-(H)$_3$(O))+(4*C$_B$-(H)(C$_B$)$_2$)}\\
             \multicolumn{3}{c}{(1*O(C$_B$)(CO))+(1*C$_B$-(H)(CO)(C$_B$))+(1*C$_B$-(C$_B$)$_3$)}+(Group coumarin)+(6*Radical 1)+H$_{f0}$\\
             \multicolumn{3}{l}{$\Delta_fH_m^o(g, 298.15K)$} -323.81\\
             \hline
             \multicolumn{3}{c}{7-hydroxycoumarin}\\
             \hline
             (1*CO-(O)(C$_B$))+(1*O-(H)(C$_B$))+(2*C$_B$-(O)(C$_B$)$_2$)+(5*C$_B$-(H)(C$_B$)$_2$)\\
             (1*O(C$_B$)(CO))+(1*C$_B$-(C$_B$)$_3$)+(Group coumarin)+(7*Radical 1)+H$_{f0}$\\
             \multicolumn{3}{l}{$\Delta_fH_m^o(g, 298.15K)$} -337.17\\
             \hline
             \multicolumn{3}{c}{5-hydroxycoumarin}\\
             \hline
             (1*CO-(O)(C$_B$))+(1*O-(H)(C$_B$))+(2*C$_B$-(O)(C$_B$)$_2$)+(5*C$_B$-(H)(C$_B$)$_2$)\\
             (1*O(C$_B$)(CO))+(1*C$_B$-(C$_B$)$_3$)+(Group coumarin)+(5*Radical 1)+H$_{f0}$\\
             \multicolumn{3}{l}{$\Delta_fH_m^o(g, 298.15K)$} -346.89\\
             \hline
        \end{tabular}
    \end{table}
\end{center}

\begin{figure}
    \centering
    \includegraphics[scale=1.2]{Series 1 TGA.png}
    \noindent{       
    
    Figure S1: Graphic from experiment of vaporization by TGA Series I.}
\end{figure}

\begin{figure}
    \centering
    \includegraphics[scale=1.2]{Series 2 TGA.png}
    \noindent{       
    
    Figure S2: Graphic from experiment of vaporization by TGA Series II.}
\end{figure}

\begin{figure}
    \centering
    \includegraphics[scale=1.2]{Series 3 TGA.png}
    \noindent{       
    
    Figure S3: Graphic from experiment of vaporization by TGA Series III.}
\end{figure}

\begin{figure}
    \centering
    \includegraphics[scale=1.2]{Series 4 TGA.png}
    \noindent{       
    
    Figure S4: Graphic from experiment of vaporization by TGA Series IV.}
\end{figure}

\begin{figure}[H]
    \centering
    \includegraphics[scale=0.8]{Aromatics.png}
    \noindent{       
    
    Figure S5: Comparison of experimental and predicted value of $\Delta_f$\textit{H}$^{\circ}_m$(g, 298.15K) for the Aromatics compounds using MLR.}
\end{figure}


\begin{figure}[H]
    \centering
    \includegraphics[scale=0.8]{Ethers.png}
    \noindent{       
    
    Figure S6: Comparison of experimental and predicted value of -$\Delta_f$\textit{H}$^{\circ}_m$(g, 298.15K) for the Ethers compounds using MLR.}
\end{figure}


\end{document}

\section{Author Information}
\textbf{Corresponding Author} 

\textbf{Miguel Angel García Castro -} Facultad de Ingeniería Química de la Benemérita Universidad Autónoma de Puebla, 18 Sur y Av. San Claudio, C.P. 72570, Puebla Pue, Mexico; Email: miguel.garciacastro@correo.buap.mx

\textbf{Authors}

\textbf{Fausto Díaz Sánchez -} Facultad de Ingeniería Química de la Benemérita Universidad Autónoma de Puebla, 18 Sur y Av. San Claudio, C.P. 72570, Puebla Pue, Mexico; Email: fausto.diazs@alumno.buap.mx

\textbf{María Patricia Amador Ramírez -} Facultad de Ciencias Químicas de la Benemérita Universidad Autónoma de Puebla, 14 Sur y Av. San Claudio, C.P. 72570, Puebla Pue, Mexico; Email: maria.amador@correo.buap.mx

\textbf{Diego Espinosa Morales -} Facultad de Ingeniería Química de la Benemérita Universidad Autónoma de Puebla, 18 Sur y Av. San Claudio, C.P. 72570, Puebla Pue, Mexico; Email: diego.espinosa@alumno.buap.mx

\textbf{Jenaro Leocadio Varela Caselis -} Dirección de Innovación y Transferencia de Conocimiento de la Benemérita Universidad Autónoma de Puebla, Prolongación de la 24 Sur y Av. San Claudio Ciudad Universitaria,  C.P. 72570, Puebla, Pue, México.
